# Supplementary material for: An integrative pipeline for circular RNA quantitative trait locus discovery with application in human T cells
Source: Bioinformatics. 2023 Oct 31;39(11):btad667. doi: 10.1093/bioinformatics/btad667 (PMC10636286; doi:10.1093/bioinformatics/btad667)
Supplement: btad667_Supplementary_Data [file btad667_supplementary_data.zip]

Archive with 2 entries (2 files):
- supp_methods.pdf
- supp_figures.pdf
